# Supplementary material for: Cross-Cultural Comparison of the Espresso Protocol Repeatability
Source: Foods. 2025 Feb 11;14(4):593. doi: 10.3390/foods14040593 (PMC11854300; doi:10.3390/foods14040593)
Supplement: Supplementary file 1 [file foods-14-00593-s001.zip]

Archive with 1 entries (1 files):
- foods-3424895-supplementary.pdf
